# Supplementary material for: The Role of Natural Polymorphic Variants of DNA Polymerase β in DNA Repair
Source: Int J Mol Sci. 2022 Feb 21;23(4):2390. doi: 10.3390/ijms23042390 (PMC8877055; doi:10.3390/ijms23042390)
Supplement: Supplementary file 1 [file ijms-23-02390-s001.zip]

Archive with 1 entries (1 files):
- ijms-1595447-supplementary.pdf
